# Supplementary material for: T3SS effector and regulator discovery by predicting interacting partners of T3SS chaperones in Pseudomonas aeruginosa
Source: Protein Sci. 2026 Apr 19;35(5):e70551. doi: 10.1002/pro.70551 (PMC13092808; doi:10.1002/pro.70551)
Supplement: Supplementary file 1 — Table S1. Co‐existence of known chaprons and effectors/regulators. Table S2. Final interacting candidates for T3SS chaperons homologs. [file PRO-35-e70551-s001.xlsx]

## Sheet: Table S1
Table S1 Co-existence of known chaprons and effectors/regulators
protein 1	protein2	protein1-protein2	protein2-protein1
SpcS	ExoS	4278	2
SpcS	ExoT	91	6
SpcU	ExoU	108	5
PscB	PopN	23	92
Pcr2	PopN	26	18
ExsC	ExsE	128	110
ExsC	ExsD	63	116
ExsC	ExsD,ExsE	5	117
SpcS	ExoS,ExoT	24	6
Pcr2,PscB	popN	28	0
protein1 - protein2: protein1 present but protein2 absent ; protein2-protein2: protein1 absent but protein1 present.

## Sheet: Table S2
	Table S2 Final interacting candidates for T3SS chaperons homologs
pair	af2_contact_prob	chaperon	status	betasheet_contact_model_ratio	length	Protein name in NCBI	t3ss+	t3ss-
wp_010794026.1__wp_003149783.1	0.9976	exsC	candidates	0.016	123	DsrE family protein [Pseudomonas aeruginosa].	0.008	0.155
wp_003134054.1__wp_003135130.1	0.9966	spcU	candidates	0.444	590	hypothetical protein PGPR2_26900 [Pseudomonas aeruginosa PGPR2].	0.998	1
wp_003087694.1__wp_049874856.1	0.996	pcr2	candidates	0.141	122	TPA_asm: DNA sulfur modification protein DndE [Pseudomonas	0.004	0
wp_023092482.1__wp_023091637.1	0.996	spcS	candidates	0.637	240	MULTISPECIES: MAE_28990/MAE_18760 family HEPN-like nuclease	0.007	0
wp_003100769.1__wp_034027848.1	0.996	exsC	candidates	0.833	72	TPA_asm: hypothetical protein L3605_005177 [Pseudomonas	0.007	0
wp_003100769.1__wp_071535736.1	0.9956	exsC	candidates	0.618	99	hypothetical protein ABZQ69_32895, partial [Pseudomonas	0.004	0.127
wp_033973974.1__wp_039026746.1	0.9946	pcr2	candidates	0.036	339	TPA_asm: LLM class flavin-dependent oxidoreductase [Pseudomonas	0.071	0
wp_003134054.1__wp_011666549.1	0.9946	spcU	candidates	0.526	643	transcriptional regulator [Pseudomonas aeruginosa].	0.005	0
np_250391.1__yp_008719736.1	0.9946	pcr2	candidates	0.02	69	hypothetical protein P4193_33355 [Pseudomonas aeruginosa].	0.007	0
wjr08527.1__wjr13721.1	0.994	pcr2	candidates	0.902	51	hypothetical protein JTM03_12840 [Pseudomonas aeruginosa].	0.99	0.972
wp_003134054.1__wp_003108604.1	0.9927	spcU	candidates	0.078	134	hotdog domain-containing protein [Pseudomonas aeruginosa].	1	1
wp_003134054.1__wp_071536370.1	0.992	spcU	candidates	0.873	79	hypothetical protein I5J27_08275 [Pseudomonas aeruginosa].	0.006	0
wjo48994.1__wjo50219.1	0.991	pscB	candidates	0.056	162	VWA domain-containing protein [Pseudomonas aeruginosa].	0.971	0
wp_003111148.1__wp_003163396.1	0.991	spcS	candidates	1	51	dihydropyrimidinase [Pseudomonas aeruginosa].	0.284	0
np_250401.1__np_253333.1	0.9897	exsC	candidates	0.327	157	WbuC family cupin fold metalloprotein [Pseudomonas aeruginosa].	0.004	0
np_250391.1__np_248786.1	0.9893	pcr2	candidates	0.569	149	TPA_asm: hypothetical protein L3715_003078 [Pseudomonas	0.998	0
wp_003100754.1__wp_306283418.1	0.989	pscB	candidates	0.052	145	hypothetical protein PJT47_26635 [Pseudomonas aeruginosa].	0.022	0
wp_003111148.1__wp_003083706.1	0.9883	spcS	candidates	1	53	cytochrome C oxidase subunit II [Pseudomonas aeruginosa].	0.012	0
wp_003087694.1__wp_019485604.1	0.988	pcr2	candidates	0.294	105	hypothetical protein Z046_30990 [Pseudomonas aeruginosa VRFPA09].	0.014	0
enq1002208.1__enq1007576.1	0.988	spcU	candidates	0.618	44	phospho-2-dehydro-3-deoxyheptonate aldolase, partial [Pseudomonas	1	0
wp_003134054.1__wp_025325123.1	0.987	spcU	candidates	0.252	181	phosphohydrolase [Pseudomonas aeruginosa].	0.998	1
wp_010794026.1__wp_050157694.1	0.9863	exsC	candidates	0.01	104	hypothetical protein I5I41_31615 [Pseudomonas aeruginosa].	0.042	0.014
np_250391.1__np_250508.1	0.986	pcr2	candidates	0.056	129	TPA_asm: nuclear transport factor 2 family protein [Pseudomonas	0.012	0
wp_003134054.1__wp_003133501.1	0.986	spcU	candidates	0.137	331	threonine-phosphate decarboxylase CobD [Pseudomonas aeruginosa].	0.3	0.169
wp_003100769.1__wp_015967208.1	0.986	exsC	candidates	0.546	295	hypothetical protein JTL36_04340 [Pseudomonas aeruginosa].	0.035	0
wp_003134054.1__wp_003084819.1	0.985	spcU	candidates	0.353	325	TPA_asm: biotin-dependent carboxyltransferase family protein	0.045	0
np_250391.1__np_252416.1	0.985	pcr2	candidates	0.121	230	nuclease [Pseudomonas aeruginosa PGPR2].	0.035	0.028
wp_003134054.1__wp_031689248.1	0.985	spcU	candidates	0.804	60	TPA_asm: 3-deoxy-7-phosphoheptulonate synthase, partial	0.72	0
wgw62539.1__wgw64474.1	0.983	spcU	candidates	0.023	135	hypothetical protein N0008_32120, partial [Pseudomonas aeruginosa].	0.036	0.056
wjo80565.1__wjo83455.1	0.983	pcr2	candidates	0.111	108	hypothetical protein JTL73_31555 [Pseudomonas aeruginosa].	0.996	0
wp_003109510.1__wp_023098713.1	0.983	pscB	candidates	0.284	91	TPA_asm: zinc ribbon domain-containing protein [Pseudomonas	0.998	0
cdi89887.1__cdi90271.1	0.982	pcr2	candidates	0.467	223	hypothetical protein BN889_02213 [Pseudomonas aeruginosa PA38182].	0.008	0
wp_003109505.1__wp_034021352.1	0.9814	exsC	candidates	0.245	92	TPA_asm: EF-hand domain-containing protein [Pseudomonas	0.015	0.028
wp_003092889.1__wp_153574973.1	0.9814	spcS	candidates	0.824	54	hypothetical protein ISD42_01705 [Pseudomonas aeruginosa].	0.99	0.127
wp_003134054.1__wp_023094864.1	0.981	spcU	candidates	0.092	203	glutathione S-transferase family protein [Pseudomonas aeruginosa].	0.999	0.986
wp_010793389.1__wp_003451713.1	0.981	spcS	candidates	0.614	168	DUF4411 family protein [Pseudomonas aeruginosa].	0.005	0
np_250391.1__np_251001.1	0.978	pcr2	ess	0.902	52	hypothetical protein ISD72_23180 [Pseudomonas aeruginosa].	0.197	0.183
wp_003092889.1__wp_023657196.1	0.977	spcS	candidates	1	92	hypothetical protein, partial [Pseudomonas aeruginosa].	0.005	0
wp_003109510.1__wp_171894134.1	0.975	pscB	candidates	0.879	116	DUF3304 domain-containing protein [Pseudomonas aeruginosa].	0.939	0
wp_031755414.1__wp_073665338.1	0.9644	spcU	candidates	0.98	79	phage tail assembly chaperone [Pseudomonas aeruginosa].	0.122	0
wp_003111148.1__wp_003160870.1	0.963	spcS	candidates	1	68	acyl-CoA dehydrogenase [Pseudomonas aeruginosa].	0.008	0
wp_003134054.1__wp_023098762.1	0.9556	spcU	candidates	0.843	74	hypothetical protein I5I32_08050 [Pseudomonas aeruginosa].	0.004	0
wp_003134054.1__wp_023100615.1	0.953	spcU	candidates	0.827	101	hypothetical protein I5J26_28100 [Pseudomonas aeruginosa].	0.004	0
wp_003109510.1__wp_071534413.1	0.95	pscB	candidates	1	82	DUF3304 domain-containing protein [Pseudomonas aeruginosa].	0.007	0
wp_003134054.1__wp_003134060.1	0.992	spcU	exoU (positive)	0.99	687	phospholipase	1	1
np_250406.1__np_250389.1	0.9917	pscB	popN (positive)	1	288	SctW family type III secretion system gatekeeper subunit	0.092	0
np_252531.1__np_252530.1	0.9863	spcS	exoS (positive)	1	453	bifunctional cytotoxin exoenzyme T	0.004	0.014
np_252531.1__np_248734.1	0.976	spcS	exoT (positive)	1	457	bifunctional cytotoxin exoenzyme S	0.006	0
np_250401.1__np_250405.1	0.9663	exsC	exsD (positive)	1	276	T3SS regulon anti-activator ExsD	0.117	0
wp_003105260.1__wp_083563940.1	0.9966	DUF3156	candidates	0.01	94	TPA_asm: virulence factor [Pseudomonas aeruginosa].	0.007	0
wp_033990862.1__wp_042852616.1	0.995	YbjN	candidates	0.824	159	TPA_asm: hypothetical protein L3916_001839 [Pseudomonas	0.97	0
wp_003092612.1__wp_071534818.1	0.9897	YjfI	candidates	0.565	111	pilus assembly protein FimV [Pseudomonas aeruginosa].	0.006	0
wp_003098446.1__wp_023123902.1	0.9863	YbjN	candidates	0.598	100	His-Xaa-Ser system protein HxsD [Pseudomonas aeruginosa].	0.994	0
wp_015649599.1__wp_070610778.1	0.9854	DUF3156	candidates	0	263	TPA_asm: hypothetical protein NIB44_004068 [Pseudomonas	0.278	0
wp_003120807.1__wp_031635215.1	0.982	YbjN	candidates	0.81	104	DNA-binding protein, partial [Pseudomonas aeruginosa].	0.996	0
wp_023092428.1__wp_031631477.1	0.9814	DUF3156	candidates	0	181	ImmA/IrrE family metallo-endopeptidase [Pseudomonas aeruginosa].	0.004	0
np_252421.2__np_252420.1	0.981	YjfI	candidates	0.627	231	phage shock protein [Pseudomonas aeruginosa].	0.004	0
wp_003092612.1__wp_172907834.1	0.981	YjfI	candidates	0.176	219	TPA_asm: hypothetical protein L5P76_005851	0.038	0
wp_003159319.1__wp_318835827.1	0.9805	DUF3156	candidates	0	267	PD-(D/E)XK nuclease family protein [Pseudomonas aeruginosa].	0.021	0.056
wik55999.1__wik53544.1	0.9805	YjfI	candidates	0.029	58	hypothetical protein I5G50_30965 [Pseudomonas aeruginosa].	0.015	0
